# Supplementary material for: Platelet Cyclic GMP Levels Are Reduced in Patients with Primary Aldosteronism
Source: J Clin Med. 2023 Nov 14;12(22):7081. doi: 10.3390/jcm12227081 (PMC10672647; doi:10.3390/jcm12227081)
Supplement: Supplementary file 1 [file jcm-12-07081-s001.zip]

Archive with 1 entries (1 files):
- jcm-2599417-supplementary.pdf
